# Supplementary material for: Association between Anti-Psychotic Drugs Use and Hip Fractures in Patients with Dementia: A Nationwide Population-Based Study
Source: Int J Environ Res Public Health. 2021 Jul 31;18(15):8118. doi: 10.3390/ijerph18158118 (PMC8345939; doi:10.3390/ijerph18158118)
Supplement: Supplementary file 1 [file ijerph-18-08118-s001.zip]

Archive with 1 entries (1 files):
- ijerph-1290495-supplementary.pdf
